# Supplementary material for: Recognition and Chaperoning by Pex19, Followed by Trafficking and Membrane Insertion of the Peroxisome Proliferation Protein, Pex11
Source: Cells. 2022 Jan 4;11(1):157. doi: 10.3390/cells11010157 (PMC8750153; doi:10.3390/cells11010157)
Supplement: Supplementary file 1 [file cells-11-00157-s001.zip]

Archive with 1 entries (1 files):
- cells-1500612-supplementary.pdf
